# Supplementary material for: Nonlinear Magnetic Response Measurements in Study of Magnetic Nanoparticles Uptake by Mesenchymal Stem Cells
Source: Nanomaterials (Basel). 2025 Apr 29;15(9):675. doi: 10.3390/nano15090675 (PMC12073591; doi:10.3390/nano15090675)
Supplement: Supplementary file 1 [file nanomaterials-15-00675-s001.zip]

Archive with 1 entries (1 files):
- nanomaterials-3506305-supplementary.pdf
